# Supplementary material for: miR-1207-5p Can Contribute to Dysregulation of Inflammatory Response in COVID-19 via Targeting SARS-CoV-2 RNA
Source: Front Cell Infect Microbiol. 2020 Oct 29;10:586592. doi: 10.3389/fcimb.2020.586592 (PMC7658538; doi:10.3389/fcimb.2020.586592)
Supplement: Supplementary file 1 [file Table_1.xlsx]

## Sheet: Sheet1
mirna_on_top	mean_express
hsa-miR-7975	50459
hsa-miR-7977	26791.2
hsa-miR-8069	17365.8
hsa-miR-4516	11346.7
hsa-miR-451a	11344.2
hsa-miR-21-5p	11211.3
hsa-miR-6089	10751.7
hsa-miR-3960	6238.47
hsa-miR-6090	5612.88
hsa-let-7b-5p	5105.93
hsa-let-7a-5p	4879.47
hsa-miR-5100	4178.15
hsa-miR-6869-5p	3324.58
hsa-miR-16-5p	2943.02
hsa-miR-4459	2597.86
hsa-miR-126-3p	2573.05
hsa-let-7f-5p	2376.25
hsa-miR-6749-5p	1954.92
hsa-miR-4281	1917.61
hsa-miR-29a-3p	1898.49
hsa-miR-6087	1700.96
hsa-miR-29c-3p	1609.25
hsa-miR-6821-5p	1406.25
hsa-miR-27a-3p	1378.47
hsa-miR-23a-3p	1317.52
hsa-miR-30b-5p	1306.45
hsa-miR-22-3p	1271.07
hsa-miR-24-3p	1242.57
hsa-miR-6125	1227.4
hsa-miR-223-3p	1222.41
hsa-miR-26a-5p	1210.42
hsa-miR-4286	1163.82
hsa-miR-6800-5p	1096.93
hsa-miR-6088	1070.2
hsa-let-7g-5p	1069.12
hsa-miR-4687-3p	990.732
hsa-miR-1202	980.791
hsa-let-7i-5p	962.004
hsa-let-7c-5p	909.688
hsa-miR-29b-3p	894.784
hsa-miR-1915-3p	853.319
hsa-miR-4763-3p	842.047
hsa-miR-125b-5p	832.118
hsa-miR-2861	824.226
hsa-miR-1225-5p	801.986
hsa-miR-15b-5p	771.814
hsa-miR-638	770.45
hsa-miR-1207-5p	765.7
hsa-miR-195-5p	758.346
hsa-miR-141-3p	732.809
hsa-miR-30a-5p	724.484
hsa-miR-34a-5p	717.367
hsa-miR-23b-3p	705.068
hsa-miR-6085	704.679
hsa-miR-199a-3p	666.568
hsa-miR-7704	659.611
hsa-miR-19b-3p	650.867
hsa-miR-103a-3p	640.032
hsa-miR-5739	613.73
hsa-miR-7641	593.211
hsa-miR-20a-5p	592.723
hsa-miR-130a-3p	589.147
hsa-miR-26b-5p	588.111
hsa-let-7d-5p	571.926
hsa-miR-27b-3p	551.578
hsa-miR-4530	547.761
hsa-miR-3665	504.672
hsa-miR-5787	499.169
hsa-miR-7107-5p	492.224
hsa-miR-4284	492.152
hsa-miR-142-3p	487.238
hsa-miR-145-5p	482.883
hsa-miR-1273g-3p	472.632
hsa-let-7e-5p	467.6
hsa-miR-15a-5p	457.556
hsa-miR-181a-5p	425.76
hsa-miR-30d-5p	424.707
hsa-miR-100-5p	418.993
hsa-miR-1260a	401.864
hsa-miR-4466	398.637
hsa-miR-3162-5p	398.502
hsa-miR-6068	383.033
hsa-miR-4270	380.596
hsa-miR-342-3p	376.722
hsa-miR-4739	374.231
hsa-miR-150-5p	362.896
hsa-miR-200c-3p	352.732
hsa-miR-107	337.213
hsa-miR-99a-5p	300.412
hsa-miR-3656	298.566
hsa-miR-30c-5p	296.937
hsa-miR-106b-5p	285.402
hsa-miR-4741	274.794
hsa-miR-642a-3p	267.934
hsa-miR-1260b	251.98
hsa-miR-1246	250.162
hsa-miR-200b-3p	246.566
hsa-miR-497-5p	239.531
hsa-miR-6826-5p	236.773
hsa-miR-6165	230.928
